# Supplementary material for: COVID-19 Vaccine Acceptance among University Students and Lecturers in Different Provinces of Indonesia: A Cross-Sectional Study
Source: Vaccines (Basel). 2023 Mar 17;11(3):683. doi: 10.3390/vaccines11030683 (PMC10053557; doi:10.3390/vaccines11030683)
Supplement: Supplementary file 1 [file vaccines-11-00683-s001.zip]

Archive with 1 entries (1 files):
- vaccines-2219888-supplementary.pdf
